# Supplementary material for: Ultrasonic-Assisted Decoloration of Polysaccharides from Seedless Chestnut Rose (Rosa sterilis) Fruit: Insight into the Impact of Different Macroporous Resins on Its Structural Characterization and In Vitro Hypoglycemic Activity
Source: Foods. 2024 Apr 27;13(9):1349. doi: 10.3390/foods13091349 (PMC11083239; doi:10.3390/foods13091349)
Supplement: Supplementary file 1 [file foods-13-01349-s001.zip]

Archive with 1 entries (1 files):
- foods-2972414-supplementary.pdf
